# Supplementary material for: Anabaenopeptins from Cyanobacteria in Freshwater Bodies of Greece
Source: Toxins (Basel). 2021 Dec 21;14(1):4. doi: 10.3390/toxins14010004 (PMC8781842; doi:10.3390/toxins14010004)
Supplement: Supplementary file 1 [file toxins-14-00004-s001.zip]

Archive with 1 entries (1 files):
- toxins-1439109-supplementary.pdf
